# Supplementary material for: Differences in the Perception of Dietary Supplements between Dietary Supplement/Medicine Users and Non-Users
Source: Nutrients. 2022 Oct 3;14(19):4114. doi: 10.3390/nu14194114 (PMC9572052; doi:10.3390/nu14194114)
Supplement: Supplementary file 1 [file nutrients-14-04114-s001.zip]

Archive with 1 entries (1 files):
- nutrients-1921305-supplementary.pdf
